# Supplementary material for: Global Trends in Diabetic Foot Research (2004–2023): A Bibliometric Study Based on the Scopus Database
Source: Int J Environ Res Public Health. 2025 Mar 21;22(4):463. doi: 10.3390/ijerph22040463 (PMC12026514; doi:10.3390/ijerph22040463)
Supplement: Supplementary file 1 [file ijerph-22-00463-s001.zip]

Archive with 7 entries (7 files):
- NewSupplementary Materials_ijerph-3461218_2025.03.20.pdf
- NewTableS1-Suppl.Mat_ijerph-3461218.pdf
- NewTableS2-Suppl.Mat_ijerph-3461218.pdf
- NewTableS3-Suppl.Mat_ijerph-3461218.pdf
- NewTableS4-Suppl.Mat_ijerph-3461218.pdf
- NewTableS5-Suppl.Mat_ijerph-3461218.pdf
- NewTableS6-Suppl.Mat_ijerph-3461218.pdf
